# Supplementary material for: Profiling of Mitochondrial DNA Heteroplasmy in a Prospective Oral Squamous Cell Carcinoma Study
Source: Cancers (Basel). 2020 Jul 17;12(7):1933. doi: 10.3390/cancers12071933 (PMC7409097; doi:10.3390/cancers12071933)
Supplement: Supplementary file 1 [file cancers-12-01933-s001.zip]

Archive with 3 entries (2 files):
- Supplemental Material/
- Supplemental Material/Supplemental-Material.docx
- Supplemental Material/Supplementary Table S1.xls
